# Supplementary material for: A Bayesian hierarchical latent trait model for estimating rater bias and reliability in large-scale performance assessment
Source: PLoS One. 2018 Apr 3;13(4):e0195297. doi: 10.1371/journal.pone.0195297 (PMC5882162; doi:10.1371/journal.pone.0195297)
Supplement: S1 Data — The data are stored as a serialized R programming language data.frame object (see saveRDS()). Each row represents one essay, the rater IDs and scores, and a detailed breakdown of the scores by rubric. (ZIP) [file pone.0195297.s001.zip]

Archive with 1 entries (1 files):
- dataset.rds
